# Supplementary material for: Immunological Evaluation of Goats Immunized with a Commercial Vaccine against Johne’s Disease
Source: Vaccines (Basel). 2022 Mar 26;10(4):518. doi: 10.3390/vaccines10040518 (PMC9031733; doi:10.3390/vaccines10040518)
Supplement: Supplementary file 1 [file vaccines-10-00518-s001.zip]

Archive with 1 entries (1 files):
- vaccines-1605863-supplementary.pdf
